# Supplementary material for: Identification of Soybean MicroRNAs Involved in Soybean Cyst Nematode Infection by Deep Sequencing
Source: PLoS One. 2012 Jun 27;7(6):e39650. doi: 10.1371/journal.pone.0039650 (PMC3384596; doi:10.1371/journal.pone.0039650)
Supplement: Table S1 — Statistics of common sRNAs from control and SCN-infected. Statistics of common sRNAs from control and SCN-infected sample in both total and unique reads. (XLSX) [file pone.0039650.s002.xlsx]

## Sheet: Table S1
Table S1: Statistics of common sRNAs from control and SCN-infected
Class	unique reads	%	total reads	%
Total_sRNAs	5455538	1	21733530	1
SL10C_&_SL10	442153	0.081	15424436	0.7097
SL10C_specific	1877747	0.3442	2214983	0.1019
SL10_specific	3135638	0.5748	4094111	0.1884
Class	unique reads	%	total reads	%
Total_sRNAs	4898569	1	22812462	1
SHBC_&_SHB	521490	0.1065	17721869	0.7769
SHBC_specific	2429229	0.4959	2801377	0.1228
SHB_specific	1947850	0.3976	2289216	0.1003
