# Supplementary material for: Identification of Soybean MicroRNAs Involved in Soybean Cyst Nematode Infection by Deep Sequencing
Source: PLoS One. 2012 Jun 27;7(6):e39650. doi: 10.1371/journal.pone.0039650 (PMC3384596; doi:10.1371/journal.pone.0039650)
Supplement: Table S2 — Known miRNAs identified in Glycine max. Soybean known miRNAs identified frequency in each sample. (XLSX) [file pone.0039650.s003.xlsx]

## Sheet: Sheet1
Table S2: Known miRNAs identified in Glycine max
miRNA Name	SHBC	SHB	SL10C	SL10	miRNA Family
gma-miR156a	199198	101696	120666	69407	MIR156
gma-miR156b	653	269	431	122
gma-miR156c	193781	84151	93284	40004
gma-miR156d	194939	84728	93915	40199
gma-miR156e	193031	83760	92840	39819
gma-miR156f	653	269	431	122
gma-miR156g	194775	84644	93829	40155
gma-miR156h	200891	102585	121861	69961
gma-miR156i	194939	84728	93915	40199
gma-miR156j	194938	84721	93912	40199
gma-miR156k	200890	102585	121861	69961
gma-miR156l	194939	84728	93915	40199
gma-miR156m	194939	84729	93915	40199
gma-miR156n	200796	102543	121793	69930
gma-miR156o	200796	102543	121793	69930
gma-miR159a-3p	3709	2387	2263	3489	MIR159
gma-miR159a-5p	7	10	9	4
gma-miR159b-3p	611	54	4	1
gma-miR159b-5p	15	3	12	6
gma-miR159c	225	32	3	1
gma-miR159d	21	13	28	3
gma-miR159e-3p	3709	2387	2263	3489
gma-miR159e-5p	7	10	9	4
gma-miR159f-3p	611	54	4	1
gma-miR159f-5p	15	3	12	6
gma-miR160	486	202	73	67	MIR160
gma-miR160b	486	202	73	67
gma-miR160c	484	202	73	66
gma-miR160d	484	202	73	66
gma-miR160e	486	202	73	66
gma-miR162	1122	543	1409	464	MIR162
gma-miR162b	1121	543	1409	464
gma-miR162c	1121	543	1409	464
gma-miR164	24449	12665	17247	9916	MIR164
gma-miR164b	24449	12666	17246	9918
gma-miR164c	24508	12687	17294	9956
gma-miR164d	24449	12666	17246	9918
gma-miR166a-3p	41346	24084	44728	16118	MIR166
gma-miR166a-5p	548	257	316	139
gma-miR166b	52459	31559	53635	23162
gma-miR166c	41870	24417	45135	16345
gma-miR166d	52459	31566	53635	23162
gma-miR166e	41680	24303	45011	16265
gma-miR166f	52459	31566	53635	23162
gma-miR166g	41894	24433	45171	16356
gma-miR166h-3p	18098	10054	15815	9154
gma-miR166h-5p	4	2	6	4
gma-miR166i-3p	41894	24433	45171	16356
gma-miR166i-5p	0	0	8	1
gma-miR166j-3p	18099	10053	15814	9155
gma-miR166j-5p	4	2	6	4
gma-miR167a	7276	3438	4427	2333	MIR167_1
gma-miR167b	7283	3440	4429	2336
gma-miR167c	8686	4854	9355	3935
gma-miR167d	7283	3440	4429	2336
gma-miR167e	15290	5647	9277	4387
gma-miR167f	15290	5647	9277	4387
gma-miR167g	7721	4465	8714	3862
gma-miR167h	0	0	0	0
gma-miR167i	0	0	0	0
gma-miR167j	7721	4465	8714	3862
gma-miR168	31194	27361	23124	14114	MIR168
gma-miR168b	31188	27352	23119	14112
gma-miR169a	117	146	31	42	MIR169_2
gma-miR169b	26	24	3	8
gma-miR169c	172	188	11	49
gma-miR169d	47	45	7	11
gma-miR169e	48	47	8	11
gma-miR169f	135	161	37	51
gma-miR169g	114	142	30	42
gma-miR169h	1	2	0	0
gma-miR169i	0	2	0	0
gma-miR169j-3p	35	22	6	10
gma-miR169j-5p	414	301	32	66
gma-miR169k	250	148	8	31
gma-miR169l	252	149	8	32
gma-miR169m	114	142	30	42
gma-miR169n	33	19	0	1
gma-miR171a	32	61	24	16	MIR171_1
gma-miR171b-3p	1081	561	354	241
gma-miR171b-5p	1415	1010	736	747
gma-miR171c	95	237	48	96
gma-miR171d	2	2	1	0
gma-miR171e	129	230	86	40
gma-miR171f	299	542	201	135
gma-miR171g	131	235	86	40
gma-miR171h	2	0	6	3
gma-miR171i-3p	32	61	24	16
gma-miR171i-5p	0	0	0	0
gma-miR171j	0	0	0	0
gma-miR171k	34	20	14	5
gma-miR171l	34	20	14	5
gma-miR172a	23434	11010	13350	6876	MIR172
gma-miR172b-3p	23434	11010	13350	6876
gma-miR172b-5p	27	19	11	13
gma-miR172c	649	286	464	245
gma-miR172d	649	286	464	245
gma-miR172e	649	286	464	245
gma-miR172f	23434	11010	13350	6876
gma-miR172g	0	0	0	2
gma-miR172h-3p	23434	11010	13350	6876
gma-miR172h-5p	96	51	47	30
gma-miR172i	97	50	45	29
gma-miR172j	96	51	47	30
gma-miR319a	93	207	34	91	MIR159
gma-miR319b	93	207	34	91
gma-miR319c	0	0	0	0
gma-miR319d	34	32	9	19
gma-miR319e	81	183	32	82
gma-miR319f	0	0	0	0
gma-miR319g	38	56	9	32
gma-miR319h	78	181	29	79
gma-miR319i	34	32	9	19
gma-miR319j	93	207	34	91
gma-miR319k	94	210	34	91
gma-miR319l	87	119	45	44
gma-miR319m	97	213	38	94
gma-miR390a-3p	41	12	68	59	MIR390
gma-miR390a-5p	1258	2105	424	573
gma-miR390b	173	859	231	156
gma-miR390b*	0	0	0	0
gma-miR390c	41	12	68	59
gma-miR393	168	189	87	77	MIR393
gma-miR394a	1792	616	455	489	MIR394
gma-miR394b	10	7	1	4
gma-miR394c-5p	162	129	8	21
gma-miR395a	27	19	14	23	MIR395
gma-miR395b	27	19	14	23
gma-miR395c	27	19	14	23
gma-miR396a-3p	406	502	380	357	MIR396
gma-miR396a-5p	3121	2818	4784	2795
gma-miR396b-3p	40	35	49	39
gma-miR396b-5p	1156	800	2581	1193
gma-miR396c	1156	800	2581	1193
gma-miR396d	41	36	49	39
gma-miR396e	3096	2771	4774	2784
gma-miR396f	2	2	2	0
gma-miR396g	0	0	0	0
gma-miR396h	3096	2771	4774	2784
gma-miR396i-3p	406	504	380	357
gma-miR396i-5p	3121	2818	4784	2795
gma-miR397a	757	406	938	215	MIR397
gma-miR397b	758	406	939	215
gma-miR398a	540	69	220	67	MIR398
gma-miR398b	540	69	220	67
gma-miR398c	25	11	74	15
gma-miR403a	41	29	30	5	MIR403
gma-miR403b	41	29	30	5
gma-miR408	2798	1292	2751	1121	MIR408
gma-miR408a	2798	1292	2751	1121
gma-miR408b-3p	2798	1292	2751	1121
gma-miR408b-5p	92	67	145	38
gma-miR408c	2802	1292	2754	1120
gma-miR482a-3p	569	572	691	470	MIR482
gma-miR482a-5p	60	25	64	54
gma-miR482b-3p	2286	2371	2813	2203
gma-miR482b-5p	568	349	486	240
gma-miR482c-3p	569	572	691	470
gma-miR482c-5p	766	529	787	662
gma-miR482d-3p	2287	2372	2820	2205
gma-miR482d-5p	568	350	486	240
gma-miR530	10	12	22	8	MIR530
gma-miR530b	10	12	22	8
gma-miR862a	106	108	13	124	MIR862_2a
gma-miR862b	115	93	8	102
gma-miR1507a	344291	187310	208983	126950	MIR1507a
gma-miR1507b	344291	187310	208983	126950
gma-miR1507c	438	521	271	346
gma-miR1507c*	217	107	115	151
gma-miR1508a	1056	627	1059	437	MIR1508a
gma-miR1508b	1	0	0	0
gma-miR1508c	953	563	906	364
gma-miR1509a	67199	47098	34179	22762	MIR1509a
gma-miR1509b	42521	32161	19469	13620
gma-miR1510a-3p	1592	1134	1630	699	MIR1510a
gma-miR1510a-5p	85636	56343	44385	31353
gma-miR1510b-3p	1181	881	1054	468
gma-miR1510b-5p	94358	67684	53279	35398
gma-miR1511	2994	1812	864	805
gma-miR1512	0	0	1	7	MIR1512b
gma-miR1512b	398	202	183	128
gma-miR1512c	693	319	558	503
gma-miR1513	62	59	59	37	MIR1513b
gma-miR1513*	0	0	0	0
gma-miR1513b	62	55	59	37
gma-miR1513c	59	47	57	35
gma-miR1514a	329	196	215	129	MIR1514b
gma-miR1514b	0	0	3	4
gma-miR1515	107	50	108	53
gma-miR1516	0	0	0	0	MIR1516b
gma-miR1516*	0	0	0	2
gma-miR1516b	0	0	0	0
gma-miR1517	5	1	1	0
gma-miR1518	28	19	11	5
gma-miR1519	7	0	0	0
gma-miR1520a	7	4	5	2	MIR1520b
gma-miR1520b	0	1	0	1
gma-miR1520c	10	8	3	3
gma-miR1520d	275	149	175	120
gma-miR1520e	48	23	17	12
gma-miR1520f	312	164	234	164
gma-miR1520g	363	202	223	161
gma-miR1520h	0	0	1	0
gma-miR1520i	3	4	1	1
gma-miR1520j	21	18	20	13
gma-miR1520k	383	187	260	140
gma-miR1520l	311	175	154	103
gma-miR1520m	38	22	30	27
gma-miR1520n	387	218	213	133
gma-miR1520o	3	0	0	0
gma-miR1520p	9	3	4	4
gma-miR1520q	187	97	247	143
gma-miR1520r	11	5	4	2
gma-miR1521	2	1	0	1	MIR1521b
gma-miR1521b	0	4	2	0
gma-miR1522	0	0	0	0
gma-miR1523	20	18	48	71	MIR1523b
gma-miR1523b	0	0	0	0
gma-miR1524	0	1	0	0
gma-miR1525	0	0	0	0	MIR2675a
gma-miR1526	0	0	1	2	MIR4343b
gma-miR1527	3	1	1	0
gma-miR1528	0	0	0	0
gma-miR1529	4	1	0	0	MIR1521b
gma-miR1530	0	0	0	0
gma-miR1531	0	1	1	0
gma-miR1532	4	3	0	0
gma-miR1533	0	0	0	0
gma-miR1534	0	0	1	0
gma-miR1535	533	585	374	227
gma-miR1535b	516	561	356	212
gma-miR1536	176	136	28	27
gma-miR2107	0	0	1	0
gma-miR2108a	3	2	4	7	MIR2108
gma-miR2108b	0	0	0	0
gma-miR2109	4637	3515	2751	1733	MIR2109a
gma-miR2111	0	1	2	1	MIR2111a
gma-miR2118a	15618	14286	12051	8401	MIR2118
gma-miR2118b	15618	14286	12051	8401	MIR482
gma-miR2119	2495	336	1129	242	MIR2119a
gma-miR3522	28592	8406	30518	8592	MIR3522a
gma-miR4340	0	0	1	0
gma-miR4341	0	0	4	2
gma-miR4342	69	41	45	28
gma-miR4343a	1	0	0	0	MIR4343b
gma-miR4343b	2	0	0	0
gma-miR4344	95	54	17	19	MIR4374b
gma-miR4345	870	706	916	756
gma-miR4346	0	0	184	88
gma-miR4347	5	1	1	0	MIR4347b
gma-miR4348	0	0	0	0
gma-miR4349	4	3	1	0	MIR4349b
gma-miR4350	14	5	3	6
gma-miR4351	2	2	6	3
gma-miR4352a	3	5	2	0
gma-miR4352b	16	11	4	10
gma-miR4353	8	3	4	2
gma-miR4354	1	2	0	0	MIR4354b
gma-miR4355	0	0	2	0
gma-miR4356	0	2	0	0	MIR4356b
gma-miR4357	20	15	1	5
gma-miR4358	6	5	1	1
gma-miR4359a	0	3	4	2	MIR4359b
gma-miR4359b	8	0	3	1
gma-miR4360	57	29	11	7
gma-miR4361	13	7	18	7	MIR4347b
gma-miR4362	45	56	24	43
gma-miR4363	13	7	13	5
gma-miR4364a	62	45	27	11	MIR4364b
gma-miR4364b	10	9	16	6
gma-miR4365	52	23	45	12
gma-miR4366	118	87	39	36
gma-miR4367	3	0	1	0
gma-miR4368a	0	0	1	1	MIR4368b
gma-miR4368b	0	0	6	0
gma-miR4369	7	2	4	0	MIR4343b
gma-miR4370	7	8	6	3
gma-miR4371a	0	0	0	0	MIR4371b
gma-miR4371b	35	27	18	8
gma-miR4371c	12	4	14	5
gma-miR4372	0	0	0	0	MIR4372b
gma-miR4372b	1	0	2	0	MIR1521b
gma-miR4373	54	33	17	13	MIR4380b
gma-miR4374a	3	0	3	4	MIR4374b
gma-miR4374b	17	10	4	1
gma-miR4375	0	1	1	0
gma-miR4376-5p	0	1	0	0
gma-miR4376a-3p	0	0	0	0
gma-miR4377	1	0	2	2	MIR4371b
gma-miR4378a	0	0	1	2	MIR4378b
gma-miR4378b	10	6	6	1
gma-miR4379	30	20	20	13	MIR4349b
gma-miR4380a	11	3	1	1	MIR4380b
gma-miR4380b	22	9	1	0
gma-miR4381	0	0	0	0	MIR4372b
gma-miR4382	23	9	15	7
gma-miR4383	3	3	2	3	MIR4354b
gma-miR4384	39	20	34	22
gma-miR4385	91	76	37	31
gma-miR4386	1	5	0	0
gma-miR4387a	16	10	5	7	MIR4387b
gma-miR4387b	0	1	19	7
gma-miR4387c	0	1	0	0	MIR4387b
gma-miR4387d	6	1	2	0
gma-miR4387e	45	11	23	7
gma-miR4388	42	9	10	8
gma-miR4389	3	1	0	0
gma-miR4390	8	4	4	0
gma-miR4391	2	1	3	1
gma-miR4392	0	0	0	0
gma-miR4393a	8	3	4	1
gma-miR4393b	3	1	17	8
gma-miR4394	6	3	1	1
gma-miR4395	20	13	11	9
gma-miR4396	0	0	2	5
gma-miR4397-3p	39	19	59	22
gma-miR4397-5p	21	32	9	14
gma-miR4398	5	8	9	2
gma-miR4399	4	1	0	0
gma-miR4400	0	0	11	7
gma-miR4401	9	10	12	5	MIR4368b
gma-miR4401b	7	2	1	0	MIR4356b
gma-miR4402	5	0	4	1
gma-miR4403	30	36	16	19
gma-miR4404	10	10	5	1
gma-miR4405	9	7	5	3
gma-miR4406	2	4	2	2
gma-miR4407	0	0	43	29
gma-miR4408	28	10	10	8
gma-miR4409	65	52	21	34
gma-miR4410	12	2	2	3	MIR4347b
gma-miR4411	1834	1751	177	296
gma-miR4412-3p	4	4	1	2
gma-miR4412-5p	741	608	242	323
gma-miR4413	1565	679	910	436
gma-miR4413b	480	189	373	100
gma-miR4414	0	0	0	0	MIR4414a
gma-miR4415a-3p	43	53	51	9	MIR4415b
gma-miR4415a-5p	2	1	6	0
gma-miR4415b	43	53	51	9
gma-miR4416	909	519	1346	677
gma-miR4992	7	0	0	3
gma-miR4993	0	0	1	0
gma-miR4994	2	7	2	0
gma-miR4995	1	0	0	1
gma-miR4996	26879	6855	24735	4361
gma-miR4997	126	136	44	44	MIR4997b
gma-miR4998	61	45	52	25	MIR4998b
gma-miR5030	0	1	0	0
gma-miR5031	0	0	0	0
gma-miR5032	1	1	0	0
gma-miR5033	0	0	0	0
gma-miR5034	19	12	9	4
gma-miR5035	4	5	2	1
gma-miR5036	116	104	13	43
gma-miR5037	24	20	2	16	MIR5037b
gma-miR5037b	534	295	3	71
gma-miR5037c	123	105	1	24	MIR5037b
gma-miR5037d	29	17	0	4
gma-miR5038a	27	19	9	10	MIR5038b
gma-miR5038b	18	16	7	10
gma-miR5039	2	1	1	0
gma-miR5040	1	0	0	0
gma-miR5041	103	34	39	31
gma-miR5042	20	35	1	7
gma-miR5043	0	0	3	4
gma-miR5044	33	32	5	6	MIR5037b
gma-miR5368	42	81	35	31
gma-miR5369	1	0	1	0
gma-miR5370	56	56	5	10
gma-miR5371-3p	1	0	0	0
gma-miR5371-5p	0	0	0	0
gma-miR5372	59	72	42	106
gma-miR5373	2159	1317	3050	1001
gma-miR5374	97	50	53	52
gma-miR5375	136	48	52	35
gma-miR5376	125	72	91	82	MIR4998b
gma-miR5377	0	0	0	0
gma-miR5378	1	0	1	0
gma-miR5379	4	2	2	1	MIR4997b
gma-miR5380a	20	11	17	15	MIR5380b
gma-miR5380b	20	11	17	15
gma-miR5667	0	0	6	3
gma-miR5668	96	85	146	72
gma-miR5669	19	7	12	17
gma-miR5670	34	9	2	0
gma-miR5671	498	248	282	80
gma-miR5672	6	2	1	2
gma-miR5673	0	1	0	0
gma-miR5674	73	64	96	38
gma-miR5675	6	3	5	2
gma-miR5676	0	0	1	0
gma-miR5677	2	0	1	1
gma-miR5678	5	8	9	13
gma-miR5679	129	71	53	17
a Legume-specific miRNA family. b miRNA detected in soybean only.
