# Supplementary material for: Identification of Soybean MicroRNAs Involved in Soybean Cyst Nematode Infection by Deep Sequencing
Source: PLoS One. 2012 Jun 27;7(6):e39650. doi: 10.1371/journal.pone.0039650 (PMC3384596; doi:10.1371/journal.pone.0039650)
Supplement: Table S3 — Annotation results of sRNAs. Reads abundance of various classification of small RNAs in each sample. (XLSX) [file pone.0039650.s004.xlsx]

## Sheet: Sheet1
Table S3: Annotation results of sRNAs
	SHB		SHBC		SL10		SL10C
	unique	total	unique	total	unique	total	unique	total
miRNA	3709	739812	4299	1316972	2785	453882	3311	818438
rRNA	231032	5938580	172173	3833032	270206	5718667	246016	3443704
repeat	1135	2302	1356	3303	801	1617	1048	2045
snRNA	6238	46828	4748	34139	5969	48265	6684	40479
snoRNA	4425	19566	3986	21150	4605	23909	6253	33713
tRNA	37306	797401	22845	468855	42528	558178	43282	696731
unann	2185495	4287043	2741312	5303479	1993006	3690460	3271197	6203442
