# Supplementary material for: Identification of Soybean MicroRNAs Involved in Soybean Cyst Nematode Infection by Deep Sequencing
Source: PLoS One. 2012 Jun 27;7(6):e39650. doi: 10.1371/journal.pone.0039650 (PMC3384596; doi:10.1371/journal.pone.0039650)
Supplement: Table S4 — Express pattern diverse in miRNA families. Different members of miRNA family with differential expressed pattern during soybean response to SCN. (XLSX) [file pone.0039650.s005.xlsx]

## Sheet: Sheet1
Table S4: Express pattern diverse in miRNA families
miRNA-family	miRNA	log2(SHB/SHBC)	log2(L10/L10C)
MIR1507	gma-miR1507a	-0.985837	-0.620368
	gma-miR1507b	-0.985837	-0.620368
	gma-miR1507c	0.142718	0.451236
MIR171	gma-miR171a	0.823118	-0.486238
	gma-miR171b-3p	-1.05393	-0.455956
	gma-miR171b-5p	-0.594084	0.120159
	gma-miR171c	1.21124	1.09876
	gma-miR171e	0.726632	-1.00559
	gma-miR171f	0.750512	-0.475481
	gma-miR171g	0.735456	-1.00559
	gma-miR171i-3p	0.823118	-0.486238
	gma-miR171k	-0.873181	-1.38671
	gma-miR171l	-0.873181	-1.38671
MIR390	gma-miR390a-3p	-1.88026	-0.106072
	gma-miR390a-5p	0.635052	0.533226
	gma-miR390b	2.20425	-0.467582
	gma-miR390c	-1.88026	-0.106072
