# Supplementary material for: Identification of Soybean MicroRNAs Involved in Soybean Cyst Nematode Infection by Deep Sequencing
Source: PLoS One. 2012 Jun 27;7(6):e39650. doi: 10.1371/journal.pone.0039650 (PMC3384596; doi:10.1371/journal.pone.0039650)
Supplement: Table S5 — Predicted targets of soybean miRNAs. Potential targets of miRNAs predicted using psRNATarget. (XLSX) [file pone.0039650.s006.xlsx]

## Sheet: Sheet1
Table S5: Express pattern diverse in miRNA families
miRNA	Target Gene	Gene Description	Target site location
gma-miR156	Glyma04g37390	SBP domain protein	5'UTR
	Glyma06g17700	SBP domain protein	CDS
	Glyma05g00200	SBP domain protein	CDS
	Glyma04g32070	SBP domain protein	3'UTR
	Glyma17g08840	SBP domain protein	CDS
	Glyma05g38180	SBP domain protein	CDS
	Glyma08g01450	SBP domain protein	CDS
	Glyma18g00890	SBP domain protein	CDS
	Glyma12g27330	SBP domain protein	5'UTR
	Glyma11g36980	SBP domain protein	CDS
	Glyma02g30670	SBP domain protein	CDS
	Glyma18g36960	SBP domain protein	CDS
	Glyma02g13370	SBP domain protein	CDS
gma-miR159	Glyma15g35860	MYB family transcription factor	CDS
	Glyma13g25720	MYB family transcription factor	CDS
	Glyma20g11040	MYB family transcription factor	CDS
gma-miR160	Glyma11g20490	Auxin response factor	CDS
	Glyma10g35480	Auxin response factor	CDS
	Glyma12g08110	Auxin response factor	CDS
	Glyma13g20370	Auxin response factor	CDS
	Glyma10g06080	Auxin response factor	CDS
	Glyma13g02410	Auxin response factor	CDS
	Glyma14g33730	Auxin response factor	CDS
	Glyma19g36570	Auxin response factor	CDS
	Glyma04g43350	Auxin response factor	5'UTR
	Glyma13g40030	Auxin response factor	CDS
	Glyma20g32040	Auxin response factor	CDS
	Glyma12g29720	Auxin response factor	CDS
gma-miR162	Glyma12g35400	embryo-related protein	CDS
	Glyma13g35110	embryo-related protein	CDS
gma-miR164	Glyma17g10970	NAC family transcription factor	CDS
	Glyma05g00930	NAC family transcription factor	CDS
	Glyma06g21020	NAC family transcription factor	CDS
	Glyma04g33270	NAC family transcription factor	CDS
	Glyma13g34950	NAC family transcription factor	CDS
	Glyma12g35530	NAC family transcription factor	CDS
	Glyma15g40510	NAC family transcription factor	CDS
	Glyma08g18470	NAC family transcription factor	CDS
	Glyma12g26190	NAC family transcription factor	CDS
	Glyma06g35660	NAC family transcription factor	CDS
gma-miR166	Glyma15g13640b	HD-ZIP transcription factor	CDS
	Glyma08g21610b	HD-ZIP transcription factor	CDS
	Glyma04g09000	HD-ZIP transcription factor	CDS
	Glyma07g01950	HD-ZIP transcription factor	CDS
	Glyma08g21620	HD-ZIP transcription factor	CDS
	Glyma07g01940	HD-ZIP transcription factor	CDS
	Glyma06g09100b	HD-ZIP transcription factor	CDS
	Glyma05g30000	HD-ZIP transcription factor	CDS
	Glyma08g13110	HD-ZIP transcription factor	CDS
	Glyma09g02750	HD-ZIP transcription factor	CDS
	Glyma12g08080	HD-ZIP transcription factor	CDS
	Glyma11g20520	HD-ZIP transcription factor	CDS
gma-miR167	Glyma15g09750	Auxin response factor	CDS
	Glyma13g29320	Auxin response factor	CDS
	Glyma05g27580	Auxin response factor	CDS
	Glyma08g10550	Auxin response factor	CDS
	Glyma18g05330	Auxin response factor	CDS
	Glyma15g00770	zinc finger family protein	5'UTR
	Glyma02g40650	Auxin response factor	CDS
gma-miR168	Glyma16g34300	AGO protein	CDS
	Glyma09g29720	AGO protein	CDS
gma-miR169	Glyma08g45030	NUCLEAR FACTORY	5'UTR
	Glyma18g07890	NUCLEAR FACTORY	CDS
	Glyma17g05920	NUCLEAR FACTORY	5'UTR
	Glyma13g16770	NUCLEAR FACTORY	CDS
	Glyma09g07960	NUCLEAR FACTORY	5'UTR
	Glyma15g18970	NUCLEAR FACTORY	5'UTR
	Glyma19g38800	NUCLEAR FACTORY	5'UTR
gma-miR170	Glyma08g41980	iron/ascorbate family oxidoreductases	CDZ
	Glyma18g13610	iron/ascorbate family oxidoreductases	CDZ
gma-miR171	Glyma08g08590	polyubiquitin protein	CDS
	Glyma05g25610	polyubiquitin protein	CDS
	Glyma09g04950	TCP family transcription factor	3'UTR
gma-miR172	Glyma19g35560	heat shock cognate protein	CDS
	Glyma03g32850	heat shock cognate protein	CDS
	Glyma15g04930	AP2 transcription factor	CDS
	Glyma13g40470	AP2 transcription factor	CDS
	Glyma11g15650	AP2 transcription factor	5'UTR
	Glyma12g07800	AP2 transcription factor	CDS
	Glyma01g39520	AP2 transcription factor	CDS
	Glyma11g05720*	AP2 transcription factor	CDS
	Glyma19g36200	AP2 transcription factor	CDS
	Glyma03g33470	AP2 transcription factor	CDS
	Glyma17g18640	AP2 transcription factor	CDS
	Glyma02g09600	AP2 transcription factor	CDS
	Glyma05g27370	TCP family transcription factor	5'UTR
gma-miR319	Glyma13g29160	TCP family transcription factor	CDS
	Glyma08g10350	TCP family transcription factor	CDS
	Glyma15g09910	TCP family transcription factor	CDS
	Glyma13g34690	TCP family transcription factor	CDS
	Glyma12g35720	TCP family transcription factor	CDS
	Glyma14g06680	Plasma membrane intrinsic protein	CDS
	Glyma02g42220	Plasma membrane intrinsic protein	5'UTR
	Glyma13g36840	TCP family transcription factor	CDS
	Glyma12g33640	TCP family transcription factor	CDS
gma-miR390	Glyma15g14670	expressed protein	CDS
gma-miR393	Glyma03g36770	Auxin signaling F-BOX protein	CDS
	Glyma19g39420	Auxin signaling F-BOX protein	CDS
	Glyma16g05500	Auxin signaling F-BOX protein	CDS
	Glyma19g27280	Auxin signaling F-BOX protein	CDS
	Glyma10g02630	Auxin signaling F-BOX protein	CDS
	Glyma02g17170	Auxin signaling F-BOX protein	CDS
gma-miR394	Glyma01g06230	NADP+	CDS
	Glyma06g01850	NADP+	CDS
gma-miR395	Glyma06g11150	sulfate transporter	CDS
	Glyma10g38760	ATP sulfurylase	CDS
	Glyma17g10050	gibberellin regulated protein	CDS
	Glyma18g02240	sulfate transporter	CDS
	Glyma18g03110	phospholipase C-related	CDS
	Glyma20g28980	ATP sulfurylase	CDS
gma-miR396	Glyma03g02500	Growth regulating factor	CDS
	Glyma01g34650	Growth regulating factor	CDS
	Glyma09g34560	Growth regulating factor	CDS
	Glyma01g35140	Growth regulating factor	CDS
	Glyma07g04290	Growth regulating factor	CDS
	Glyma16g00970	Growth regulating factor	CDS
	Glyma13g16920	Growth regulating factor	CDS
	Glyma17g05800	Growth regulating factor	CDS
	Glyma09g07990	Growth regulating factor	CDS
	Glyma11g11820	Growth regulating factor	CDS
	Glyma11g01060	Growth regulating factor	CDS
	Glyma12g01730	Growth regulating factor	CDS
	Glyma01g44470	Growth regulating factor	CDS
	Glyma17g35090	Growth regulating factor	CDS
	Glyma17g35100	Growth regulating factor	CDS
	Glyma14g10090	Growth regulating factor	CDS
	Glyma04g40880	Growth regulating factor	CDS
	Glyma06g13960	Growth regulating factor	CDS
	Glyma13g22840	Growth regulating factor	3'UTR
	Glyma14g10100	Growth regulating factor	CDS
	Glyma15g19460	Growth regulating factor	CDS
gma-miR397	Glyma12g30680	60S ribosomal protein	5'UTR
	Glyma01g26750	multicopper oxidases	CDS
	Glyma02g38990	multicopper oxidases	CDS
	Glyma03g14450	multicopper oxidases	CDS
gma-miR398	Glyma15g13870	MtN19-like protein	CDS
	Glyma14g39910	Serine-type endopeptidase	CDS
	Glyma19g42890	Copper/zinc superoxide dismutase	CDS
gma-miR403	Glyma20g02820	translation initiation factor	CDS
gma-miR408a	Glyma04g03110	oxidoreductase	CDS
gma-miR408b-5p	Glyma11g20520	transcription factor HEX	CDS
	Glyma12g08080	transcription factor HEX	CDS
gma-miR408c	Glyma04g42120	Basic blue protein	CDS
gma-miR408c	Glyma06g12680	Basic blue protein	CDS
gma-miR530	Glyma15g04010*	Transcription factor IIA	CDS
	Glyma13g41390*	Transcription factor IIA	5'UTR
	Glyma19g03770	transferase protein	CDS
	Glyma03g41900	bHLH family transcription factor	CDS
gma-miR862a	Glyma11g10890	Heat shock protein	CDS
gma-miR1507ab	Glyma13g26140	NBS-LRR protein	5'UTR
	Glyma05g09220	NBS-LRR protein	CDS
gma-miR1507c	Glyma11g21200	LRR-containing proteins
gma-miR1508b	Glyma14g02680	Ca2+/calmodulin-dependent protein kinase
	Glyma16g28020	PPR-containig protein
	Glyma19g43790	protein phosphatase
gma-miR1509a	Glyma05g24110	elongation factor	CDS
	Glyma02g04750	ATP binding
	Glyma04g39740	transmembrane receptor activity
	Glyma09g38390	oxidoreductase activity
	Glyma13g25440	LRR-cointaing protein
	Glyma13g26230	LRR-cointaing protein
	Glyma13g26250	LRR-cointaing protein
	Glyma16g22620	ATP binding
	Glyma16g23800	LRR-cointaing protein
	Glyma17g02100	F-box domain-containing protein
	Glyma19g07660	LRR-cointaing protein
gma-miR1510ab-3p	Glyma04g39740	R1 protein	CDS
	Glyma19g07680	KR1protein	CDS
gma-miR1511a	Glyma13g19930	60S ribosomal protein	CDS
gma-miR1513	Glyma17g02170	F-box protein	CDS
gma-miR1514a	Glyma11g35820	NSF attachment protein	CDS
	Glyma18g02590	NSF attachment protein	CDS
	Glyma07g05370	NAC family transcription factor	CDS
	Glyma16g01940	NAC family transcription factor	CDS
	Glyma16g01930	NAC family transcription factor	CDS
gma-miR1515a	Glyma12g00830	Autophagy protein	CDS
gma-miR1516a	Glyma04g42690	Disulfide isomerase	CDS
gma-miR1520bc	Glyma01g40620	None	CDS
gma-miR1520fgklm	Glyma03g31570	None	CDS
gma-miR1520i	Glyma02g43880	None	CDS
gma-miR1520p	Glyma11g10240	None	CDS
gma-miR1520p	Glyma17g10190	None	CDS
gma-miR1520q	Glyma01g09310	None	CDS
gma-miR1522a	Glyma03g36390	FAD linked oxidase family protein	5'UTR
gma-miR1523a	Glyma20g27950	polyubiquitinated protein	CDS
gma-miR1527	Glyma08g22200	Cyclin	5'UTR
	Glyma15g09040	Cyclin	CDS
gma-miR1529	Glyma13g42410	Serine/threonine protein phosphatase; n=1; Vitis vinifera	5'UTR
	Glyma11g31510	Cuticle collagen	5'UTR
gma-miR1530a	Glyma10g32330	Auxin inducible transcription factor	3'UTR
	Glyma20g35280	Auxin inducible transcription factor	CDS
	Glyma09g41100	expressed protein	5'UTR
	Glyma02g28890	transketolase	CDS
gma-miR1535b	Glyma18g53460	Adenylate isopentenyltransferase	CDS
	Glyma15g11040	Adenylate isopentenyltransferase	CDS
	Glyma08g43790	Adenylate isopentenyltransferase	CDS
gma-miR1536a	Glyma19g06340	ribulose-1,5-bisphosphate carboxylase	5'UTR
	Glyma19g06370	ribulose-1,5-bisphosphate carboxylase	5'UTR
	Glyma13g07610	ribulose-1,5-bisphosphate carboxylase	5'UTR
gma-miR2107	Glyma03g34250	ribosomal protein	CDS
	Glyma10g15120	None	CDS
gma-miR2108ab	Glyma13g32960	KH	5'UTR
	Glyma17g23900	Elongation factor	CDS
	Glyma17g23900	ATP-dependent RNA helicase-like protein	CDS
	Glyma05g11630	Elongation factor	5'UTR
gma-miR2118	Glyma05g33260	suppressor of gene silencing	CDS
gma-miR4376a-3p	Glyma02g07160	Predicted membrane protein	CDS
	Glyma02g15650	inositol 5-phosphatase	CDS
	Glyma07g32780	inositol 5-phosphatase	CDS
	Glyma05g01180	ribosomal protein S4	CDS
	Glyma16g26110	predicted membrane protein	CDS
gma-miR4387e	Glyma19g41650	peptide chain release factor	5'UTR
gma-miR4412-5p	Glyma02g26160	oxidoreductase activity	CDS
gma-miR4413	Glyma10g31690	transcription regulator activity	CDS
	Glyma09g07290	PPR-containing protein	CDS
	Glyma13g30610	ATP-dependent RNA helicase	CDS
	Glyma13g36030	GH3 auxin-responsive promoter	CDS
	Glyma16g25410	PPR-containing protein	CDS
	Glyma16g27600	PPR-containing protein	CDS
	Glyma08g47900	multifunctional chaperone	CDS
	Glyma11g07490	transcriptional repressor activity	CDS
	Glyma14g04000	isomerase activity	CDS
	Glyma17g03670	N-acetyltransferase activity	CDS
gma-miR4415a-3p	Glyma08g43800	importin alpha-related	CDS
	Glyma08g44150	RNA-binding protein	CDS
	Glyma08g44170	RNA-binding protein	CDS
	Glyma13g03650	multicopper oxidases	CDS
	Glyma18g08590	RNA-binding protein	CDS
	Glyma20g12150	multicopper oxidases	CDS
	Glyma20g12230	multicopper oxidases	CDS
gma-miR4993	Glyma13g31470	Acetolactate synthase	CDS
	Glyma13g31470	Acetolactate synthase	CDS
	Glyma08g14250	Acetolactate synthase	CDS
	Glyma11g16390	Acetolactate synthase	CDS
	Glyma03g32740	Acetolactate synthase	CDS
gma-miR5037	Glyma19g22900	methyltransferase	5'UTR
	Glyma07g18570	pyruvate decarboxylase	CDS
	Glyma01g29190	pyruvate decarboxylase	CDS
	Glyma18g43460	pyruvate decarboxylase	CDS
gma-miR5038b	Glyma08g37480	mt transcription factor	CDS
	Glyma16g26070	serine carboxypeptidase	CDS
gma-miR5041	Glyma13g26230	Disease resistance protein	CDS
	Glyma05g17470	Disease resistance protein	CDS
gma-miR5309b	Glyma04g01020	fructose-bisphosphate aldolase	CDS
	Glyma16g05500	LRR-containing proteins	CDS
	Glyma19g27280	LRR-containing proteins	CDS
	Glyma19g07240	translation elongation factor	CDS
gma-miR5368	Glyma13g01690	glucuronosyl/glucosyl transferase	CDS
	Glyma14g35220	glucuronosyl/glucosyl transferase	CDS
	Glyma15g00330	GTPase-activating protein	CDS
gma-miR5369	Glyma08g22900	LRR-containing proteins	CDS
	Glyma07g03200	LRR-containing proteins	CDS
	Glyma05g33790	methyltransferase	CDS
	Glyma04g00810	EF-hand-containing proteins	CDS
	Glyma11g34320	EF-hand-containing proteins	CDS
	Glyma10g06740	triosephosphate isomerase	CDS
	Glyma17g14370	ribosomal protein	CDS
gma-miR5370	Glyma14g23860	oxidoreductase activity	CDS
	Glyma13g03430	oxidoreductase activity	CDS
	Glyma01g20670	nucleotide excision repair factor	CDS
gma-miR5374	Glyma05g09440	Disease resistance protein-like protein MsR1	CDS
	Glyma17g20860	Disease resistance protein-like protein MsR2	CDS
gma-miR5376	Glyma15g36990	Resistance protein KR4	CDS
gma-miR5378	Glyma17g14470	None	5'UTR
gma-miR5379	Glyma07g15400	None	CDS
	Glyma02g45070	None	CDS
gma-miR5380ab	Glyma19g40510	MGC159402 protein	CDS
gma-miR5668	Glyma16g25170	Resistance protein	CDS
	Glyma16g25040	Resistance protein	CDS
	Glyma16g24920	Resistance protein	CDS
	Glyma19g07680	Resistance protein	CDS
	Glyma16g25120	Resistance protein	CDS
	Glyma16g34070	Resistance protein	CDS
	Glyma19g07700	Resistance protein	CDS
	Glyma01g05230	Resistance protein	5'UTR
	Glyma16g33910	Resistance protein	CDS
gma-miR5671	Glyma02g07180	Photosystem I light-harvesting chlorophyll a/b-binding protein	CDS
gma-miR5675	Glyma11g00350	None	CDS
gma-miR5678	Glyma19g06900	None	CDS
gma-miR5731	Glyma04g09770	mt oxoglutarate/malate carrier	CDS
gma-miR5732	Glyma15g13500	peroxidase activity	CDS
	Glyma09g02600	peroxidase activity	CDS
gma-miR5733	Glyma08g20670	ATP-dependent RNA helicase	CDS
	Glyma07g01260	ATP-dependent RNA helicase	CDS
	Glyma20g16950	predicted alpha/beta hydrolase	CDS
	Glyma10g23470	predicted alpha/beta hydrolase	CDS
	Glyma19g35390	serine/threonine protein kinase	CDS
	Glyma03g32640	serine/threonine protein kinase	CDS
gma-miR5674	Glyma09g30740	PPR-containing protein	CDS
	Glyma09g30680	PPR-containing protein	CDS
gma-miR5675	Glyma02g14400	expressed protein	5'UTR
gma-miR5676	Glyma19g35560	Heat shock cognate protein	CDS
	Glyma03g32850	Heat shock cognate protein	CDS
